# Supplementary material for: Misperceiving Bullshit as Profound Is Associated with Favorable Views of Cruz, Rubio, Trump and Conservatism
Source: PLoS One. 2016 Apr 29;11(4):e0153419. doi: 10.1371/journal.pone.0153419 (PMC4851308; doi:10.1371/journal.pone.0153419)
Supplement: S1 File — (ZIP) [file pone.0153419.s001.zip]

Archive with 2 entries (2 files):
- data.csv
- data.sav
