# Supplementary material for: Misperceiving Bullshit as Profound Is Associated with Favorable Views of Cruz, Rubio, Trump and Conservatism
Source: PLoS One. 2016 Apr 29;11(4):e0153419. doi: 10.1371/journal.pone.0153419 (PMC4851308; doi:10.1371/journal.pone.0153419)
Supplement: S1 File — (ZIP) [file pone.0153419.s001.zip › data.csv]

bullshit1	bullshit2	bullshit3	bullshit4	bullshit5	bullshit6	bullshit7	bullshit8	bullshit9	bullshit10	mundane1	mundane2	mundane3	mundane4	mundane5	mundane6	mundane7	mundane8	mundane9	mundane10	FavorablenessTrump	FavorablenessCruz	FavorablenessRubio	FavorablenessClinton	FavorablenessSanders	FavorablenessOMalley	Conservatism	age	sex	country	who_first_presented	MeanBullshit	MeanMundane
4	3	4	2	4	4	3	3	3	4	3	3	4	4	3	4	4	3	3	4	5	3	3	1	5	3	7	32	2	1	Dem first	3.4	3.5
2	1	1	2	1	1	1	3	1	2	2	3	3	3	2	2	3	2	4	3	1	1	1	2	5	1	1	34	1	1	Rep first	1.5	2.7
3	3	4	4	5	4	4	4	4	4	2	4	3	3	3	3	4	3	3	3	2	1	2	4	5	3	3	25	2	1	Rep first	3.9	3.1
2	4	2	3	3	4	2	4	3	3	4	3	3	4	3	4	4	4	3	3	2	3	2	4	5	3	3	24	2	1	Rep first	3	3.5
2	2	1	3	2	3	2	2	2	3	3	4	4	4	4	4	5	5	5	5	3	3	3	4	4		1	35	2	1	Dem first	2.2	4.3
3	1	3	3	2	1	1	4	1	2	4	4	4	4	4	3	2	2	4	4	1	2	2	4	5	3	2	56	1	1	Dem first	2.1	3.5
3	2	1	1	2	4	3	3	2	4	3	5	4	2	2	3	2	1	3	1	3	4	3	1	1	3	6	48	2	1	Dem first	2.5	2.6
5	5	5	2	5	5	3	4	5	3	3	3	4	4	4	4	1	3	3	2	4	4	4	1	1	2	7	59	1	1	Rep first	4.2	3.1
2	1	2	1	1	1	1	1	2	1	3	2	2	1	2	1	1	3	2	2	4	1	1	4	5	3	2	55	2	1	Rep first	1.3	1.9
2	1	3		1	1	3	4	1	1	4	3	2	1	3	2	4	3	3	4	1	1	4	3	1	2	5	51	2	1	Dem first	1.88888888888889	2.9
3	4	5	3	3	5	4	3	1	5	2	3	4	3	2	4	1	5	5	3	1	5	5	1	4	3	5	65	1	1	Dem first	3.6	3.2
3	4	4	4	5	4	3	4	4	4	2	5	5	5	4	4	5	5	4	5	2	5	4	1	1	1	5	57	1	1	Dem first	3.9	4.4
1	1	1	1	1	1	2	3		2	3	4	3	3	3	4	4	3	5	4	1	1	1	1	4	2	3	22	2	1	Dem first	1.44444444444444	3.6
3	3	4	4	4	4	4	4	3	4	4	5	4	3	4	4	5	3	4	3	4	4	4	4	5	3	4	34	2	1	Rep first	3.7	3.9
3	2	3	1	2	4	1	4	1	2	2	3	3	1	3	4	2	3	4	1	1	2	2	4	5	3	2	25	2	1	Rep first	2.3	2.6
1	3	4	4	3	3	3	2	3	2	3	2	2	3	5	4	3	3	3	2	2	4	3	2	3	4	3	24	1	1	Rep first	2.8	3
2	3	4	3	3	4	3	3	4	3	3	3	4	3	1	4	3	4	3	2	2	2	2	4	3	3	3	23	2	1	Dem first	3.2	3
2	2	2	4	2	2	3	3	2	3	4	5	4	3	3	2	3	5	4	2	1	1	4	2	2	3	6	52	2	1	Dem first	2.5	3.5
3	3	4	4	4	2	2	4	3	3	4	4	3	3	2	3	3	2	2	4	3	3	3	4	3	3	4	24	2	1	Rep first	3.2	3
1	1	2	3	3	1	3	3	1	2	4	4	4	4	3	4	4	4	4	3	1	2	2	5	5	4	2	28	2	1	Dem first	2	3.8
2	2	2	3	2	1	1	4	3	5	5	5	5	5	4	4	2	5	5	2	1	2	2	2	3		3	22	1	1	Dem first	2.5	4.2
4	3	3	3	5	4	5	4	4	3	3	2	3	4	2	2	2	2	3	3	1	1	2	4	5	2	2	29	2	1	Dem first	3.8	2.6
3	4	2	4	3	3	2	5	3	3	5	3	3	5	5	3	3	2	3	2	1			5			1	25	1	1	Dem first	3.2	3.4
3	2	3	1		2	2	3	2	2	3	3	2	2	2	1	2	3	3	3	3	5	4	1	1	1	6	42	2	1	Rep first	2.22222222222222	2.4
3	2	3	3	3	3	2	3	2	4	4	4	4	4	4	4	4	4	4	4	1	1	1	4	5	4	3	64	1	1	Rep first	2.8	4
4	3	3	3	4	3	3	3	3	3	4	2	3	3	3	3	4	3	3	4	3	3	3	3	3	3	4	38	1	1	Dem first	3.2	3.2
2	3	3	4	3	2	3	4	3	4	4	2	4	2	3	3	2	4	4	4	2	4	3	2	4	3	4	32	1	1	Dem first	3.1	3.2
5	5	4	2	2	5	3	3	2	2	5	5	5	5	3	4	2	2	4	5	2	1	1	1	5	3	3	25	2	1	Dem first	3.3	4
2	1	2	3	3	2	4	4	3	2	2	5	5	2	3	2	4	2	2	3	2	1	2	3	4	5	3	62	2	1	Rep first	2.6	3
1	1	1	1	1	1	1	1	1	1	2	3	2	3	1	1	1	1	1	2	1	1	1	1	2	1	1	28	2	1	Dem first	1	1.7
4	2	3	1	3	2	1	1	4	1	2	2	1	2	1	2	3	2	3	1	4	4		1			5	39	2	1	Rep first	2.2	1.9
1	3	2	1	3	2	1	3	2	4	4	2	3	3	4	3	2	3	3	4	5	3	3	4	3	2	3	25	2	1	Dem first	2.2	3.1
4	1	1	1	1	4	4	5	5	3	4	4	4	5	4	5	5	5	4	4	4	4	4	1	1	1	6	57	1	1	Dem first	2.9	4.4
4	4	3	3	4	3	3	3	4	4	3	4	3	2	4	4	4	4	4	3	3	1	2	3	4	3	4	38	1	1	Rep first	3.5	3.5
1	1	1	4	2	2	2	3	1	4	2	3	5	2	3	2	3	4	2	3	1	1	3	2	2	3	3	35	2	1	Dem first	2.1	2.9
3	3	2	2	4	3	3	4	3	3	2	3	4	3	3	2	1	3	2	2	1	3	3	4	5	1	4	33	1	1	Rep first	3	2.5
1	1	1	3	2	1	2	2	1	3	2	3	2	1	2	1	3	2	2	1	1	1	1	1	1	1	2	34	1	1	Rep first	1.7	1.9
3	4	3	3	3	4	3	4	4	4	5	5	5	5	5	5	5	5	5	5	1	1	1	1	5	1	2	27	2	1	Rep first	3.5	5
4	3	4	1	3	4	2	3	3	1	2	3	3	3	2	2	2	3	3	2	4	3	3	3	3	3	5	27	1	1	Rep first	2.8	2.5
5	3	4	1	5	5	5	3	5	2	3	5	5	1	2	1	1	4	3	2	1	1	3	1	3	1	4	33	2	1	Dem first	3.8	2.7
3	1	1	4	2	1	2	3	2	3	3	4	2	3	4	1	2	4	3	5	4	5	3	1	3	2	6	33	2	1	Dem first	2.2	3.1
3	3	5	4	4	3	2	4	3	2	3	3	5	4	4	4	3	2	4	3	1	1	2	3	4		2	29	1	1	Rep first	3.3	3.5
3	2	2	1	3	2	4	4	3	2	1	5	4	2	5	4	2	5	5	4	1	2	5	1	2	3	5	60	2	1	Rep first	2.6	3.7
3	2	2	1	2	4	3	2	3	4	4	4	4	4	4	4	5	3	5	4	2	3	3	1	4	4	5	49	1	1	Dem first	2.6	4.1
3		2	2	2	3	3	1	2	3	4	3	3	4	2	3	1	2	3	3	1	1	1	4	1	3	4	30	2	1	Dem first	2.33333333333333	2.8
3	1	2	1	2	3	4	3	3	2	4	4	3	3	3	2	1	2	3	3	1	1	1	1	1	1	3	35	2	1	Rep first	2.4	2.8
5	5	5	3	5	1	1	3	1	1	2	2	2	2	2	1	2	4	5	1	1	1	1	2	5		2	62	1	1	Rep first	3	2.3
3	1	1	3	3	4	2	3	3	5	5	5	5	5	3	4	3	4	4	4	5	1	1	4	1	1	1	28	1	1	Rep first	2.8	4.2
4	3	3	2	3	2	4	2	1	2	4	3	3	4	3	2	3	4	4	3	2	1	2	4	1	1	4	66	1	1	Rep first	2.6	3.3
1	1	1	4	1	1	1	4	1	1	3	2	3	1	2	3	3	4	2	1	1	1	5	1	2	3	7	57	2	1	Dem first	1.6	2.4
5	4	3	2	2	4	5	4	5	3	3	4	2	2	2	1	1	1	3	2	1	1	2	3			1	47	2	1	Dem first	3.7	2.1
3	2	3	2	3	4	3	2	4	2	2	2	2	3	2	3	2	2	3	4	5	4	4	1	1	1	7	30	2	1	Dem first	2.8	2.5
5	5	5	5	5	5	5	5	5	5	5	5	5	5	5	5	5	5	5	5	1	1	1	3	5	1	1	24	2	1	Dem first	5	5
3	3	4	2	3	3	3	4	3	2	3	3	2	4	4	3	1	2	3	3	1	3	3	4	4	3	2	28	2	1	Rep first	3	2.8
4	3	3	1	2	4	3	3	4	4	3	4	4	3	4	3	1	4	4	3	5	5	3	1	2	3	6	63	1	1	Rep first	3.1	3.3
2	1	3	2	3	2	2	1	1	1	3	4	2	1	1	1	1	1	2	1	4	1	5	2	4	2	4	36	2	1	Rep first	1.8	1.7
4	1	1	1	2	1	1	2	1	1	2	2	2	1	2	1	4	4	2	2	3	3	3	2	3	3	4	33	1	1	Rep first	1.5	2.2
1	1	1	1	1	3	3	1	1	5	5	5	5	1	3	4	4	5	5	3	1	1	3	5	5	3	2	65	1	1	Dem first	1.8	4
2	1	1	1	1	2	1	2	1	2	2	2	3	3	3	3	2	3	3	3	1	2	2	4	2		3	41	1	1	Dem first	1.4	2.7
2	2	1	1	1	2	1	2	4	3	2	3	3	4	3	2	1	2	2	2	1	1	1	4	5	3	1	36	2	1	Rep first	1.9	2.4
2	2	3	4	4	4	5	5	4	3	4	3	3	2	2	4	2	2	3	4	1	1	1	4	5	4	2	23	1	1	Rep first	3.6	2.9
1	2	2	4	1	4	3	3	2	3	4	5	5	3	5	3	5	2	5	5	4	3	3	4	3		3	61	1	1	Rep first	2.5	4.2
2	2	3	2	4	3	4	4	4	4	5	4	4	5	4	4	3	3	3	4	5	5	3	1	1	1	7	22	2	1	Rep first	3.2	3.9
1	1	1	1	1	1	1	2	1	1	3	2	1	1	2	1	1	1	1	1	1	1	1	-77	-77	-77	-77	-77	-77	-77		1.1	1.4
3	2	3	2	3	5	5	4	1	3	4	3	5	1	4	3	2	1	4	5	3	1	1	1	2	1	4	51	2	1	Dem first	3.1	3.2
1	1	1	1	1	1	1	1	1	1	2	2	1	2	1	1	1	1	1	1	1	1	1	1	1	1	4	31	2	1	Rep first	1	1.3
1	1	1	4	1	1	1	1	1	5	5	5	5	1	5	1	1	5	4	5	4	4	3	1	2	1	6	63	2	1	Rep first	1.7	3.7
2	1	2	1	1	1	2	2	2	1	2	3	3	3	3	3	1	2	3	2	1	1	2	4	5	4	2	34	2	1	Dem first	1.5	2.5
2	2	3	4	3	2	2	4	3	3	2	3	3	3	3	3	3	3	2	2	2	2	4	4	5		5	18	2	1	Dem first	2.8	2.7
1	1	3	1	1	4	4	5	1	1	5	5	5	2	4	4	4	5	5	5	1	1	4	2	4	3	1	47	1	1	Rep first	2.2	4.4
2	2	3	3	3	1	3	4	1	2	4	3	4	2	4	3	1	2	4	4	1	2	2	4	3		3	22	1	1	Rep first	2.4	3.1
1	1	1	2	1	1	2	3	1	1	2	2	3	2	1	1	1	3	1	1	1	1	1	2	5	1	1	26	1	1	Dem first	1.4	1.7
3	4	3	4	4	4	3	2	3	4	4	3	4	4	3	3	3	3	4	4	1	1	1	3	5	4	1	21	2	1	Rep first	3.4	3.5
2	2	2	2	2	3	2	3	2	3	3	3	3	2	2	3	2	3	3	3	1	1	1	5	5	5	1	28	2	1	Rep first	2.3	2.7
3	2	3	2	4	4	3	3	4	4	4	4	3	3	3	3	3	4	4	2	5	1	1	1	3	2	4	40	1	1	Dem first	3.2	3.3
5	5	5	5	5	5	5	5	5	5	5	5	5	5	5	5	5	5	5	5	1	1	2	5	5	3	2	62	1	1	Rep first	5	5
3	1	4	3	1	2	1	4	1	4	1	5	4	3	2	2	4	5	5	4	1	1	2	4	5	3	2	31	1	1	Dem first	2.4	3.5
2	2	3	3	4	3	1	3	3	3	2	3	4	3	5	4	2	3	3	2	1	1	1	4	5	4	1	22	1	1	Dem first	2.7	3.1
4	5	5	5	4	4	5	5		5	4	5	5	5	4	5	5	5	4	5	4	5	5	5	4	5	7	36	2	1	Dem first	4.66666666666667	4.7
1	3	5	3	2	4	2	4	3	2	1	4	3	2	2	3	2	4	5	4	4	4	4	1	1	1	7	19	2	1	Dem first	2.9	3
3	4	4	3	4	4	3	3	4	2	4	4	3	3	4	3	2	2	3	3	2	2	2	1	4	1	5	20	2	1	Dem first	3.4	3.1
3	3	3	4	3	3	3	4	3	3	4	3	3	4	3	3	4	4	3	4	1		4	4	4	4	4	31	2	1	Rep first	3.2	3.5
2	2	2	2	2	2	2	2	2	2	4	4	4	3	3	3	4	3	4	2	3	3	3	3	3	3	4	40	2	1	Dem first	2	3.4
1	1	1	1	1	1	1	1	2	1	1	1	3	3	1	1	1	1	1	1	1	1	1	1	5	1	1	23	1	1	Rep first	1.1	1.4
2	2	1	2	2	2	2	3	2	3	3	5	4	3	3	2	2	2	2	2	1	1	1	4	5	3	3	29	2	1	Dem first	2.1	2.8
2	3	3	3	2	2	1	2	3	2	4	4	4	3	4	2	4	4	5	2	1	1	1	2	5	3	4	37	2	1	Rep first	2.3	3.6
1	2	1	2	3	3	4	2	2	4	5	5	5	5	3	2	4	3	3	2	4	1	1	2	5	3	1	29	2	1	Dem first	2.4	3.7
2	1	1	3	1	1	2	3	1	2	3	3	2	4	1	1	1	2	3	1	1	1	2	2	5	3	1	28	1	1	Dem first	1.7	2.1
5	3	1	1	5	2	2	2	1	3	5	4	4	5	5	2	4	2	5	2	5	3	1	1	3	1	7	26	2	1	Dem first	2.5	3.8
1	1	1	1	1	1	1	1	1	1	5	5	5	5	5	4	5	5	5	5	1	1	2	3	4	3	2	29	0	1	Dem first	1	4.9
2	3		1	4	2	2	3	3	2	3	4	5	2	5	2	4	4	5	3	1	1	3	1	5	4	1	24	2	1	Dem first	2.44444444444444	3.7
2	1	1		2	2	2	2	2	2	1	3	3	2	3	2	2	4	4	2	1	1	4	3	2		4	44	2	1	Dem first	1.77777777777778	2.6
4	2	5	2	2	4	5	2	3	4	1	3	4	3	2	4	2	3	4	2	5	1	1	1	5	1	4	24	2	1	Rep first	3.3	2.8
2	2	1	2	2	1	1	1	1	3	1	1	1	2	1	3	1	3	4	5	4	5	4	1	2	2	3	74	2	1	Dem first	1.6	2.2
5	5	5	5	5	5	5	5	5	5	5	5	5	5	5	5	5	5	5	5	1	1	1	4	5	3	2	27	1	1	Rep first	5	5
1	2	2	1	1	5	2	2	1	4	4	5	5	5	5	5	5	5	5	5	1	1	2	2	4	1	4	25	2	1	Dem first	2.1	4.9
1	2	3	2	3	2	4	3	4	1	1	3	2	2	2	3	1	1	2	3	5	4	3	2	5	3	5	35	2	1	Rep first	2.5	2
4	3	2	2	3	4	5	4	5	3	4	5	4	3	2	3	3	4	4	3	2	3	3	1	5	4	4	38	2	1	Rep first	3.5	3.5
3	3	2	2	3	4	3	3	3	2	3	4	2	3	2	3	3	2	2	2	1	4	4	4	3	3	4	34	2	1	Rep first	2.8	2.6
1	1	1	1	1	1	1	1	1	3	2	3	3	2	3	1	1	1	3	2	5	4	4	1	1	1	6	53	2	1	Dem first	1.2	2.1
4	2	1	3	1	2	1	4	1	4	5	4	5	1	5	4	2	3	5	4	1	1	1	2	5	3	2	58	1	1	Dem first	2.3	3.8
2	2	2	2	2	2	1	3	1	1	3	3	3	3	3	2	2	2	2	1	1	3	3	5	4	4	2	37	2	1	Dem first	1.8	2.4
3	4	3	2	3	3	3	3	2	3	4	5	3	3	2	2	1	3	2	2	4	4	3	1	3	2	6	30	2	1	Dem first	2.9	2.7
4	2	4	3	4	5	4	3	5	2	2	4	4	2	1	2	3	4	3	4	4	2	4	4	4	2	5	39	2	1	Dem first	3.6	2.9
4	2	4	4	3	5	1	3	1	1	4	5	3	2	4	1	1	2	4	2	5	4	4	1	2		5	54	2	1	Dem first	2.8	2.8
1	1	1	3	1	1	1	4	3	3	3	4	5	3	4	4	4	4	4	4	1	1	1	4	2	3	4	50	2	1	Rep first	1.9	3.9
3	1	2	1	3	4	2	2	3	1	1	2	2	2	1	1	2	1	3	2	5	2	4	1	1	2	7	56	1	1	Rep first	2.2	1.7
1	1	1	1	1	2	3	3	1	4	4	5	4	3	4	3	3	4	5	4	1	2	2	4	4	3	2	30	1	1	Rep first	1.8	3.9
3	2	1	2	3	3	3	4	1	3	3	3	4	4	3	4	2	3	4	3	1	1	1	4	5	3	2	27	1	1	Dem first	2.5	3.3
5	5	5	5	5	5	5	5	5	5	5	5	5	5	5	5	5	5	5	5	5	1	1	1	1	1	7	36	1	1	Rep first	5	5
5	2	2	2	3	3	2	4	2	1	5	5	3	4	4	3	1	2	3	4	1	2	2	3	5		1	25	1	1	Dem first	2.6	3.4
3	2	3	1	4	1	2	4	1	5	3	3	4	2	3	1	1	2	1	4	1	2	4	1	4	1	3	34	2	1	Rep first	2.6	2.4
4	3	4	2	3	3	4	3	4	4	4	3	3	4	3	3	4	4	4	2	2	4	4	4	4	4	6	27	1	1	Rep first	3.4	3.4
4	4	4	4	3	3	4	4	4	2	3	4	4	4	2	3	2	3	4	4	1	2	2	1	1	1	7	29	2	1	Rep first	3.6	3.3
1	1	1	2	1	1	1	2	1	2	2		2	4	4	3	4	4	3	3	1	1	4	4	4	2	2	65	2	1	Rep first	1.3	3.22222222222222
5	4	4	3	4	4	5	2	4	4	4	3	3	3	4	4	3	4	5	4	4	5	5	5	4	4	2	25	2	1	Dem first	3.9	3.7
4	3	4	2	2	1	1	4	1	2	3	3	2	2	2	3	5	3	4	3	1	2	2	4	5	3	3	40	2	1	Dem first	2.4	3
4	2	2	4	1	3	2	4	3	1	3	3	3	4	2	4	4	5	3	4	1	2	4	2	3	3	4	47	2	1	Rep first	2.6	3.5
2	3	1	3	3	2	2	4	1	3	2	3	2	4	3	2	2	1	3	2	4	2	2	4	5	2	2	31	2	1	Dem first	2.4	2.4
4	1	1	4	5	2	3	5	2	2	3	4	5	2	4	2	3	5	4	5	1	1	4	4	5	3	3	26	2	1	Dem first	2.9	3.7
3	2	2	1	4	5	3	2	4	1	5	2	3	3	2	3	1	4	4	2	1	2	2	4	5	3	2	36	2	1	Rep first	2.7	2.9
3	2	4	1	2	3	2	4	2	2	4	3	2	3	3	2	4	5	3	2	2	3	3	5	4	2	3	34	1	1	Rep first	2.5	3.1
1	1	5	1	5	1	5	1	5	5	5	5	5	5	5	1	5	5	5	5	1	1	1	4	4	4	1	58	1	1	Dem first	3	4.6
4	2	5	3	3	5	5	4	5	5	5	3	4	4	3	4	5	4	3	5	1	3	3	3	4		4	33	1	1	Dem first	4.1	4
4	1	1	3	5	2	3	3	2	5	5	5	5	5	5	5	4	5	5	5	1	1	1	4	5		3	22	2	1	Dem first	2.9	4.9
3	3	3	1	4	2	3	4	3	3	3	4		4	4	3	1	5	4	2	2	5	5	1	3		7	34	2	1	Dem first	2.9	3.33333333333333
1	1	1	1	1	2	2	3	3	1	3	2	2	3	1	3	2	3	3	2	5	1	1	1	4	2	4	29	2	1	Rep first	1.6	2.4
3	4	2	3	2	2	3		3		4	4	3	5	1	4	2	2	2	2	1	2	2	3	5	2	2	27	1	1	Dem first	2.75	2.9
3	2	4	3	3	2	1	4	3	2	2	4	2	3	3	2	4	3	2	4	1	1	1	2	4	3	1	24	1	1	Rep first	2.7	2.9
1	1	1	1	1	1	1	3	2	1	1	2	4	1	2	3	2	2	2	4	1	1	1	2	4	3	2	52	2	1	Rep first	1.3	2.3
2	1	1	2	1	2	1	3	1	4	1	1	1	3	1	1	1	1	3	1	1	1	1	3	5	3	1	30	1	1	Rep first	1.8	1.4
3	1	1	1	1	1	1	2	2	1	2	3	2	2	3	2	4	4	3	2	1			3	4		2	24	1	1	Rep first	1.4	2.7
3	2	1	5	5	1	2	5	4	5	5	4	3	5	4	1	5	5	5	5	1	2	5	4	4	3	4	27	2	1	Dem first	3.3	4.2
1	2	1	3	1	1	1	1	1	2	4	3	2	2	1	1	4	5	5	2	2	1	2	1	5	3	3	33	1	1	Rep first	1.4	2.9
3	3	3	4	4	3	3	4	4	4	4	4	5	3	4	3	3	3	3	4	3	3		4			3	33	1	1	Dem first	3.5	3.6
3	2	4	2	2	2	2	4	2		4	5	5	3	3	4	3	3	3	2	2	2	1	1	1	3	1	34	2	1	Dem first	2.55555555555556	3.5
4	4	4	3	3	3	4	4	4	4	4	5	5	5	5	5	5	5	5	5	1	3	3	3	3	3	4	49	2	1	Dem first	3.7	4.9
3	3	3	4	2	1	2	1	1	3	3	4	4	3	4	4	4	4	5	4	2	4	4	2	1		6	43	2	1	Dem first	2.3	3.9
2	4	4	1	3	3	2	2	1	3	4	3	4	4	3	3	2	4	3	3	1	2	3	3	5	2	1	29	1	1	Rep first	2.5	3.3
3	1	2	1	3	5	5	5	5	5	5	5	5	5	5	4	3	5	4	5	1	1	1	5	5	3	2	43	1	1	Rep first	3.5	4.6
3	2	2	1	1	1	3	4	1	3	3	3	2	3	2	4	4	3	4	4	1	1	1	1	5	3	1	25	2	1	Rep first	2.1	3.2
5	4	4	2	4	4		4	4	4	3	4	5	4	3	3	4	4	5	4	2	2	4	5	2	3	7	45	2	1	Rep first	3.88888888888889	3.9
4	2	3	2	2	1	2	2	1	2	4	5	4	2	2	2	3	3	4	3	1	1	1	4	5	2	1	26	1	1	Rep first	2.1	3.2
3	3	3	3	3	3	3	3	3	3	3	3	3	3	3	3	3	3	3	3	1	3	3	5	3	3	3	26	1	1	Rep first	3	3
1	1	1	1	1	1	1	3	1	1	2		4	1	2	1	3	4	4	4	3	5	5	1	1	2	7	37	2	1	Rep first	1.2	2.77777777777778
3	4	3	2	2	4	3	2	2	4	4	3	3	3	4	3	2	3	3	4	1	2	2	2	3	3	4	21	1	1	Dem first	2.9	3.2
2	3	3	2	2	2	3	2	2	1	4	2	4	1	1	2	1	2	2	3	2	1	2	1	1	1	4	30	2	1	Dem first	2.2	2.2
3	3	4	4	4	5	3	4	3	3	5	4	4	5	5	5	5	4	5	3	1	3	2	4	2	3	3	34	1	1	Dem first	3.6	4.5
3	3	3	2	3	3	3	3	3	2	3	3	4	3	3	3	4	4	4	4	2	3	3	3	3	3	4	23	1	1	Dem first	2.8	3.5
1	1	1	1	2	1	5	1	5	1	4	5	5	1	5	1	1	1	3	4	1	1		1	1	1	6	36	2	1	Rep first	1.9	3
3	3	3	3	2	3	2	3	2	3	3	3	3	3	3	2	2	2	2	3	3	3	3	3	3	3	4	29	2	1	Dem first	2.7	2.6
4	2	2	3	3	4	2	3	3	4	4	4	4	3	2	3	2	3	4	2	4	1	1	2	4	3	4	41	2	1	Rep first	3	3.1
2	2	3	1	2	2	2	3	1	4	4	2	3	5	2	2	2	1	2	2	1	1	1	4	5	3	1	27	1	1	Dem first	2.2	2.5
4	2	1	2	3	3	5	3	5	1	5	5	4	5	4	4	3	2	4	4	4	2	2	4	2	2	3	26	2	1	Dem first	2.9	4
4	2	2	1	3	3	2	2	4	1	1	1	2	2	1	2	2	2	3	2	1	2	4	5	5	4	2	60	1	1	Dem first	2.4	1.8
4	4	3	4	4	3	2	4	4	4	1	4	4	4	3	4	3	2	3	4	1	2	3	4	5	3	4	44	2	1	Rep first	3.6	3.2
4	3	3	2	4	5	2	4	5	2	2	4	5		4	3	2	5	4	4	1	4		1	2	4	6	22	1	1	Rep first	3.4	3.66666666666667
3	1	2	4	2	3	3	4	1	3	5	5	4	3	4	3	4	3	3	3	1	1	1	4	5	1	1	25	1	1	Dem first	2.6	3.7
4	3	4	2	3	4	2	4	4	4	4	4	4	3	4	3	3	2	3	2	1	4	4	1	2	2	5	40	1	1	Dem first	3.4	3.2
3	2	3	3	2	5	1	5	2	3	4	5	4	3	4	2	1	3	4	2	4	4	4	2	4	3	6	53	1	1	Rep first	2.9	3.2
3	1	2	4		2	4	4	3	1	1	5	3	4	4	4	3	4	4	4	4	2	3	2	3	3	6	65	2	1	Dem first	2.66666666666667	3.6
4	5	2	3	1	4	3	5	5	1	5	4	4	3	3	2	1	3	4	1	2	1	1	2	5	4	2	35	2	1	Rep first	3.3	3
2	4	3	4	3	2	3	4	3	4	5	5	3	3	3	2	5	3	3	2	1	4	5	1	1	1	6	24	2	1	Rep first	3.2	3.4
1	1	1	1	1	4	4	2	4	5	4	5	5	5	5	4	5	5	5	3	1	1	1	4	4	3	1	64	1	1	Rep first	2.4	4.6
5	4	5	5	5	5	5	5	5	5	5	5	1	3	5	4	1	5	1	5	1	4	1	5	1	1	7	30	1	1	Dem first	4.9	3.5
2	2	2	2	1	1	2	1	2	2	5	4	4	5	4	4	4	4	4	4	1	1	1	5	5	3	1	30	1	1	Dem first	1.7	4.2
3	3	4	4	2	3	3	4	4	4	4	4	4	2	3	2	4	4	4	3	4	4	4	1	3	3	4	64	1	1	Rep first	3.4	3.4
1	1	1	1	1	1	2	2	1	1	3	1	1	1	1	1	2	3	2	3	1	1	2	5	2	3	1	24	1	1	Rep first	1.2	1.8
1	1	1	2		1	1	1	1	3	4	3	4	4	3	2	1	1	4	1	1	1	1	5	4	3	2	47	2	1	Dem first	1.33333333333333	2.7
3	2	2	4	2	2	2	2	2	3	3	3	2	2	2	1	2	4	3	4	2	1	3	4	5	3	1	45	2	1	Dem first	2.4	2.6
5	1	5	5	4	2	2	5	3	1	5	3	5	4	2	4	3	2	4	4	1	4	3	1	4	2	4	24	1	1	Rep first	3.3	3.6
3	2	3	4	3	4	3	3	3	4	5	3	4	2	3	2	1	4	2	1	1	3	3	4	4	2	2	31	1	1	Dem first	3.2	2.7
4	2	3	4	4	5	4	3	4	2	3	4	3	2	3	4	3	4	3	3	1	3	2	4	2	3	3	31	2	1	Dem first	3.5	3.2
2	1	1	3	2	1	1	5	1	2	3	5	4	3	3	2	4	4	3	5	1	1	1	5	5	3	2	26	1	1	Rep first	1.9	3.6
4	1	1	1	5	3	2	4	5	2	1	4	4	4	5	5	4	3	4	5	1	3	3	4	5		4	35	1	1	Dem first	2.8	3.9
5	3	5	1	2	5	1	2	5	1	1	2	3	3	2	2	2	4	3	2	1	1	1	4	5	3	2	53	2	1	Rep first	3	2.4
									1	1	1	1	1	1	1	1	1	1	1	1	1	1	1	1	1	2	23	1	1	Rep first	1	1
2	2	2	3	2	1	3	3	2	2	2	3	2	2	3	4	1	2	3	3	1	2	2	2	4	4	3	55	1	1	Rep first	2.2	2.5
1	1	1	1	1	1	1	1	1	1	1	1	1	1	1	1	1	1	1	1	1	1	1	1	1	1	2	23	1	1	Rep first	1	1
3	1	3	2	2	4	3	3	2	2	4	4	3	2	4	3	2	3	4	2	1	2		2	5	3	3	33	2	1	Dem first	2.5	3.1
1	1	1	1	1	1	1	1	1	1	1	1	1	1	1	1	1	1	1	1	1	1	1	1	1	1	1	34	1	1	Rep first	1	1
4	3	3	2	3	4	4	3	4	5	4	1	2	3	2	3	3	4	4	2	2	1	2	1	4	3	2	30	2	1	Dem first	3.5	2.8
1	1	2	2	1	2	1	2	2	2	4	5	3	4	3	2	5	5	3	4	1	1	2	4	5	4	2	24	2	1	Rep first	1.6	3.8
4	3	4	3	4	4	4	4	4	4	5	4	4	5	4	4	4	4	4	4	1	4	4	5	4	2	5	48	2	1	Dem first	3.8	4.2
3	2	3	2	3	4	5	4	3	1	2	3	4	4	1	3	2	1	3	4	1	1	2	3	5	1	1	32	2	1	Rep first	3	2.7
4	2	2	4	4	4	3	4	2	2	5	5	4	3	2	2	3	3	3	3	1	3	3	4	5	3	4	26	1	1	Rep first	3.1	3.3
3	5	4	4	5	2	5	3	4	4	4	2	4	4	1	3	2	4	5	5	4	3	3	3	5	3	5	26	2	1	Dem first	3.9	3.4
3	4	3	3	3	3	3	4	3	3	3	3	3	3	3	3	3	2		2	3	4	3	2	2	3	4	24	1	1	Rep first	3.2	2.77777777777778
3	2	3	1	2	3	3	2	3	2	3	3	1	2	2	2	1	3	3	4	1	2	2	3	5		1	32	1	1	Rep first	2.4	2.4
3	1	4	3	2	1	5	4	4	2	4	2	5	2	3	1	1	4	3	2	1	3	4	4	2	3	4	33	1	1	Rep first	2.9	2.7
2	2	2	3	2	1	3	3	2	2	1	3	3	3	3	3	1	4	3	3	2	1	1	1	4	2	2	21	2	1	Rep first	2.2	2.7
4	3	3	3	2	2	3	4	3	3	4	3	4	4	4	3	3	4	3	2	1	2	2	4	3	2	1	40	2	1	Dem first	3	3.4
2	3	3	1	4	3	4	4	3	5	3	4	4	3	4	4	3	4	4	4	1	1	1	3	5	3	4	32	2	1	Dem first	3.2	3.7
3	4	4		2	1	1	3	2	2	4	5	4	2	4	2	3	4	4	5	1	2	2	5	4	4	2	51	1	1	Dem first	2.44444444444444	3.7
2	3	3	2	4	5	4	3	4	3	3	5	4	3	4	4	3	3	4	5	1	1	2	2	5	1	1	36	2	1	Rep first	3.3	3.8
3	3	4	2	3	3	2	3	4	3	3	2	2	3	2	2	2	3	3	3	1	1	2	4	5	3	2	53	1	1	Dem first	3	2.5
